# Supplementary material for: Construction of an artificial phosphoketolase pathway that efficiently catabolizes multiple carbon sources to acetyl-CoA
Source: PLoS Biol. 2023 Sep 21;21(9):e3002285. doi: 10.1371/journal.pbio.3002285 (PMC10547157; doi:10.1371/journal.pbio.3002285)
Supplement: S1 Table — (XLSX) [file pbio.3002285.s025.xlsx]

## Sheet: Sheet1
S1 Table. Activity of PKs from different species on different substrates
	Chloroflexi Nitrolancea	Fungi	Alphaproteobacteria Agrobacterium	Alphaproteobacteria Sphingomonas	Gammaproteobacteria	Firmicutes Lactobacillus	Actinobacteria Bifidobacterium	Bacteria Parcubacteria	Cyanobacteria	Actinobacteria Nocardioides	Bacteroidetes Filimonas
	(U/mg)	(U/mg)	(U/mg)	(U/mg)	Marinicella	(U/mg)	(U/mg)	(U/mg)	(U/mg)	(U/mg)	(U/mg)
					(U/mg)
GALD	0.0092±0.0027	0.0083±0.0014	0.0122±0.0027	0.0280±0.0046	0.0126±0.0018	0.0430±0.0055	0.1126±0.0157	0	0	0	0
DHA	0.0173±0.0059	0.0192±0.0017	0.0097±0.0004	0.0430±0.0010	0.0926±0.0234	0.0604±0.00463	0.1569±0.0054	0.0103±0.0016	0	0	0
L-EUS	0.00929±0.0007	0	0	0.0124±0.0031	0.0319±0.0004	0.0192±0.0035	0.1890±0.0125	0	0	0	0
D-EUS	0.0777±0.0089	0.0364±0.0065	0.1101±0.0138	0.1296±0.0116	0.2191±0.0322	0.2028±0.01245	0.5045±0.0340	0	0	0	0
F6P	0	0	16.1270±2.2894	0.4952±0.2317	15.3143±2.0082	0.49535±0.3024	16.3873±2.5194	0.1841±0.1523	0.1016±0.1049	0.3429±0.2016	0.1651±0.1239
Xu5P	4.4952±0.1524	5.8984±0.2304	5.9365±0.6561	11.7397±1.4396	42.9651±5.0682	13.5746±1.3116	25.9048±4.4396	0.7873±0.1297	1.860317±0.1338	3.904762±0.8243	0.4825±0.2191
