# Supplementary material for: Construction of an artificial phosphoketolase pathway that efficiently catabolizes multiple carbon sources to acetyl-CoA
Source: PLoS Biol. 2023 Sep 21;21(9):e3002285. doi: 10.1371/journal.pbio.3002285 (PMC10547157; doi:10.1371/journal.pbio.3002285)
Supplement: S2 Table — (XLSX) [file pbio.3002285.s026.xlsx]

## Sheet: Sheet1
S2 Table. Energies and energy corrections for the forming process of DHEThDP from DHA.
Structure	Eel (a.u.)	Ebb (a.u.)	Esol (a.u.)	ZPE	Etot (a.u.)	Erel
				(a.u.)		(kcal/mol)
R	-5435.47	-5436.93	-5435.59	1.95631	-5435.1	0
TS1	-5435.47	-5436.92	-5435.59	1.95731	-5435.09	7.57
Int1	-5435.48	-5436.94	-5435.61	1.95857	-5435.11	-5.03
TS2	-5435.48	-5436.94	-5435.61	1.9549	-5435.11	-5.65
Int2	-5435.49	-5436.94	-5435.61	1.95774	-5435.11	-6.49
TS3	-5435.47	-5436.93	-5435.59	1.9564	-5435.09	4.18
Int3	-5435.48	-5436.94	-5435.6	1.95464	-5435.1	-1.25
