# Supplementary material for: Construction of an artificial phosphoketolase pathway that efficiently catabolizes multiple carbon sources to acetyl-CoA
Source: PLoS Biol. 2023 Sep 21;21(9):e3002285. doi: 10.1371/journal.pbio.3002285 (PMC10547157; doi:10.1371/journal.pbio.3002285)
Supplement: S3 Table — (XLSX) [file pbio.3002285.s027.xlsx]

## Sheet: Sheet1
S3 Table. Energies and energy corrections for the forming process of DHEThDP from D-EUS.
Structure	Eel (a.u.)	Ebb (a.u.)	Esol (a.u.)	ZPE	Etot (a.u.)	Erel
				(a.u.)		(kcal/mol)
R	-5549. 99773	-5551.5	-5550.12	1.98824	-5549.64	0
TS1	-5549.99	-5551.49	-5550.12	1.99029	-5549.62	9.31
Int1	-5550.01	-5551.5	-5550.14	1.99127	-5549.64	-2.49
TS2	-5550.01	-5551.5	-5550.14	1.98762	-5549.64	-2.9
Int2	-5550.01	-5551.5	-5550.14	1.99005	-5549.64	-3.41
TS3	-5549.99	-5551.49	-5550.12	1.98988	-5549.63	7.27
Int3	-5550.02	-5551.52	-5550.14	1.98691	-5549.65	-7.47
