# Supplementary material for: Construction of an artificial phosphoketolase pathway that efficiently catabolizes multiple carbon sources to acetyl-CoA
Source: PLoS Biol. 2023 Sep 21;21(9):e3002285. doi: 10.1371/journal.pbio.3002285 (PMC10547157; doi:10.1371/journal.pbio.3002285)
Supplement: S4 Table — (XLSX) [file pbio.3002285.s028.xlsx]

## Sheet: Sheet1
S4 Table. Energies and energy corrections for the forming process of DHEThDP from L-EUS.
Structure	Eel (a.u.)	Ebb (a.u.)	Esol (a.u.)	ZPE	Etot (a.u.)	Erel
				(a.u.)		(kcal/mol)
R	-5550.02	-5551.51	-5550.14	1.98901	-5549.64	0
TS1	-5550.01	-5551.5	-5550.13	1.99045	-5549.63	9.1
Int1	-5550.02	-5551.52	-5550.15	1.99221	-5549.65	-1.98
TS2	-5550.01	-5551.5	-5550.14	1.9881	-5549.64	0.87
Int2	-5 550.01574	-5551.51	-5550.14	1.98994	-5549.64	0.23
TS3	-5550	-5551.49	-5550.12	1.98988	-5549.63	9.32
Int3	-5550.02	-5551.52	-5550.14	1.98698	-5549.65	-4.1
