# Supplementary material for: Construction of an artificial phosphoketolase pathway that efficiently catabolizes multiple carbon sources to acetyl-CoA
Source: PLoS Biol. 2023 Sep 21;21(9):e3002285. doi: 10.1371/journal.pbio.3002285 (PMC10547157; doi:10.1371/journal.pbio.3002285)
Supplement: S6 Table — (XLSX) [file pbio.3002285.s030.xlsx]

## Sheet: Sheet1
S6 Table. The standard Gibbs free energy change (ΔG') of the BbPK for various sugars.
Substrate	GALD	DHA	D-EUS	L-EUS	Xu5P	F6P
ΔG'(kJ mol-1）	-75.9 ± 3.8	-41.1 ± 5.4	-57.1 ± 4.1	-59.5 ± 7.0	-59.1 ± 3.1	-48.8 ± 4.0
