# Supplementary material for: Construction of an artificial phosphoketolase pathway that efficiently catabolizes multiple carbon sources to acetyl-CoA
Source: PLoS Biol. 2023 Sep 21;21(9):e3002285. doi: 10.1371/journal.pbio.3002285 (PMC10547157; doi:10.1371/journal.pbio.3002285)
Supplement: S9 Table — (XLSX) [file pbio.3002285.s033.xlsx]

## Sheet: Sheet1
S9 Table. List of synthesized genes and their optimized sequences.
Gene	Sequence
rpiB	ATGAAAGTTGCTGTTGCTGGTGACTCTGCTGGTGAAGGTCTGGCTAAAGTTCTGGCTGACCACCTGAAAGACCGTTTCGAAGTTTCTGAAATCTCTCGTACCGACGCTGGTGCTGACGCTTTCTACGCTAACCTGTCTGACCGTGTTGCTTCTGCTGTTCTGGACGGTACCTACGACCGTGCTATCCTGGTTTGCGGTACCGGTATCGGTGTTTGCATCGCTGCTAACAAAGTTCCGGGTATCCGTGCTGCTCTGACCCACGACACCTACTCTGCTGAACGTGCTGCTCTGTCTAACAACGCTCAGATCATCACCATGGGTGCTCGTGTTATCGGTGCTGAAGTTGCTAAAACCATCGCTGACGCTTTCCTGGCTCAGACCTTCGACGAAAACGGTCGT…
pfHAD	ATGCACGAAATTGTAGATAAGAATGGTAAGAAAGTTCAAAAGAATAATTTGAATGATGAAATAAAAATAATCTTTACGGATTTAGATGGAACATTGTTAAATAGTGAGAATAAGGTTTCAGAACAGAATTTGGAGAGTTTAATAAGAGCTCAAGAAAAAGGCATAAAGGTTGTTATAGCAACAGGTAGATCTATATTTTCTGTAGAGAGTGTTATAGGAGAGCATGTAAAAAAGAATAGAATAAGTTTATTACCAGGGATATATATGAATGGATGTGTAACATTTGATGAAAAAGGTTCAAGGGTGATAGATAGGATTATGAACAATGACTTGAAAATGGAGATACATGAATTTTCTAAACAAATAAATATATCAAAATATGCTATATGGTTTTGTTTA…
yidA	ATGGCTATTAAACTCATTGCTATCGATATGGATGGCACCCTTCTGCTGCCCGATCACACCATTTCACCCGCCGTTAAAAATGCGATTGCCGCAGCTCGCGCCCGTGGCGTGAATGTCGTGCTAACGACGGGTCGCCCGTATGCAGGTGTGCACAACTACCTGAAAGAGCTGCATATGGAACAGCCGGGCGACTACTGCATTACTTATAACGGCGCGCTGGTACAGAAGGCCGCTGATGGTAGCACCGTGGCGCAAACTGCTCTCAGCTATGACGACTATCGTTTCCTGGAAAAACTCTCTCGCGAAGTCGGTTCTCATTTCCACGCCCTGGACCGCACCACGCTGTACACCGCCAACCGTGATATCAGCTACTACACGGTGCATGAATCCTTCGTTGCC…
Impase	ATGGCTGACCCGTGGCAGGAATGCATGGACTACGCTGTTACCCTGGCTCGTCAGGCTGGTGAAGTTGTTTGCGAAGCTATCAAAAACGAAATGAACGTTATGCTGAAATCTTCTCCGGTTGACCTGGTTACCGCTACCGACCAGAAAGTTGAAAAAATGCTGATCTCTTCTATCAAAGAAAAATACCCGTCTCACTCTTTCATCGGTGAAGAATCTGTTGCTGCTGGTGAAAAATCTATCCTGACCGACAACCCGACCTGGATCATCGACCCGATCGACGGTACCACCAACTTCGTTCACCGTTTCCCGTTCGTTGCTGTTTCTATCGGTTTCGCTGTTAACAAAAAAATCGAATTCGGTGTTGTTTACTCTTGCGTTGAAGGTAAAATGTACACCGCT…
tm1254	ATGGAAGCTGTTATCTTCGACATGGACGGTGTTCTGATGGACACCGAACCGCTGTACTTCGAAGCTTACCGTCGTGTTGCTGAATCTTACGGTAAACCGTACACCGAAGACCTGCACCGTCGTATCATGGGTGTTCCGGAACGTGAAGGTCTGCCGATCCTGATGGAAGCTCTGGAAATCAAAGACTCTCTGGAAAACTTCAAAAAACGTGTTCACGAAGAAAAAAAACGTGTTTTCTCTGAACTGCTGAAAGAAAACCCGGGTGTTCGTGAAGCTCTGGAATTCGTTAAATCTAAACGTATCAAACTGGCTCTGGCTACCTCTACCCCGCAGCGTGAAGCTCTGGAACGTCTGCGTCGTCTGGACCTGGAAAAATACTTCGACGTTATGGTTTTCGGT…
xlapase	ATGGCTCAGCAGGGTAACGGTAAATCTGTTCTGTTCGTTTGCCTGGGTAACATCTGCCGTTCTCCGATCGCTGAAGCTGTTTTCCAGAAACTGGTTACCGACGCTGGTATCTCTAAAGAATGGTCTATCGACTCTGCTGCTACCTCTGACTGGAACGTTGGTTCTTCTCCGGACTCTCGTGCTCTGAAATGCCTGAAATCTCACTCTATCGAAACCTCTCACCGTGCTCAGCAGATCACCCGTGACGACTTCCTGTCTTACGACTACATCCTGTGCATGGACGAATCTAACCTGCAGGACCTGAAACGTCGTGGTTCTCAGGTTCAGAACTGCAAAGCTAAAATCGAACTGCTGGGTTCTTACGACCCGCAGAAACAGCTGATCATCCAGGACCCGTAC…
nagD	CATGACAGTGAACATTTCATATCTGACCGACATGGACGGCGTCCTCATCAAAGAGGGCGAGATGATTCCGGGTGCAGATCGTTTTCTTCAGTCTCTCACCGATAACAATGTGGAGTTTATGGTTTTGACCAACAACTCCATTTTCACCCCGAGGGATCTTTCTGCACGTCTTAAGACTTCCGGTTTGGATATCCCGCCGGAGCGTATTTGGACTTCTGCAACCGCCACTGCTCACTTCCTGAAATCCCAGGTCAAGGAGGGCACAGCCTATGTTGTTGGGGAGTCCGGTCTGACCACTGCGTTGCATACCGCGGGTTGGATTTTGACGGATGCAAATCCTGAGTTTGTTGTCCTGGGCGAAACCCGCACGTATTCCTTCGAGGCAATCACCACTGCTAT…
Cppho	ATGTCTGTTAAAATCACCGAAAAATCTCAGGTTCAGAACCTGATCCTGGACAAATACGACTACTTCCTGTTCGACTGCGACGGTGTTCTGTGGCTGGGTGACCACCTGCTGCCGTCTATCGGTGAAGCTCTGGACTACCTGAAACAGCAGAACAAAACCGTTATCTTCGTTACCAACAACTCTACCAAATCTCGTACCGACTACCTGTCTAAATTCAACAAAATGGGTATCTCTAACATCACCAAATCTGAAATCTTCGGTTCTTCTTTCGCTTCTGCTGTTTACGTTGAAAAAATCCTGAAACTGCCGAAAGACAAAAAAGTTTGGGTTCTGGGTGAAGAAGGTATCGAAAAAGAACTGCACGAACTGGGTTACTCTACCGTTGGTGGTACCGACCCG…
PK 1	ATGGCTACAGATTATTCATCTCAAGCATACTTTGACAAGATGACCGCGTATTGGCGCGCGGCAAATTATATTTCTGTTGGACAACTATATCTGGTGGCGAACCCATTGCTGCGCCGGCCTTTGGAATCGGATGATGTGAAATACTATCCGATCGGGCACTGGGGCACGATCTCAGGACAAAACTTCATTTATACGCATTTGAACCGGGTCATCAATAAATATGACTTGAACATGTTTTATTTGGAAGGTCCAGGTCATGGCGGCCAAGTTATGCTGTCGAATGCCTACCTTGATGGCACGTATTCTGAGAAATATCCGAACATTTCTCAAGATGAAAAAGGGATGCAGATCCTATTCAAGCGCTTCTCCTTCCCAGGCGGGGCAGCCAGTCACGCCAAT…
PK2	ATGCCTGGAGAGGTCATCGACAGGCCGAATCCCAAGGCCGAGCCTTCACACATTCCCGATCTTGTCAATCAATTGCAGGTCAAACTTCAAGAGACGAGTTTGGAGGAAACTGATTACAATGCCCTGCTGAAATTCCGCCGTGCAGCGGCCTACATTGCTGCTGCAATGATCTTTCTCCAAGACAATGTGCTGCTGAAGCAGAATCTAAAGCATGAGGACATCAAGCCCAGGCTTCTTGGCCACTGGGGAACATGTCCCGGGTTGATTCTTGTATACTCTCACTTGAACTACATCATCAGAAAGCATAATCTGGATATGTTGTATGTCGTCGGGCCTGGCCACGGCGCGCCAGCTATTTTGGCCTCACTGTGGCTTGAGGGCTCTTTAGAGAAATTCTAC…
PK 3	ATGTATCACTTCAACTCAACGCTTTCCAGTGCCGAACAGTCGGACGCTGAATCGGCCACGCAGCCTGAACGGCCGGGGAGCGAAGCAGGCCCCTTGGACGCCGATCTGCTGTCACGCCTGCATCGTTACTGGAATGCCGCCAATTACCTGTGCGTTGGCCAGATCTATCTGAAGGCCAATGCACTGCTGCACGAGCCGTTGCTGGCCGAGCACATCAAGCCACGACTGCTGGGGCATTGGGGTACGTCGGTTGGGCAGAACTTTATCTATGTGCACCTCAATCGCCTGATTTGCGACCGACGCATCGAGACGATTTTCATCTCCGGTCCAGGTCATGGCGGCCCGACCATGAACGCCTGCGCCTGGCTTGAAGGCACGTACAGCGAGGTTCACCCCGAC…
PK 4	ATGACGAGTCCTGTTATTGGCACCCCTTGGAAGAAGCTGAACGCTCCGGTTTCCGAGGAAGCTATCGAAGGCGTGGATAAGTACTGGCGCGCAGCCAACTACCTCTCCATCGGCCAGATCTATCTGCGTAGCAACCCGCTGATGAAGGAGCCTTTCACCCGCGAAGACGTCAAGCACCGTCTGGTCGGTCACTGGGGCACCACCCCGGGCCTGAACTTCCTCATCGGCCACATCAACCGTCTCATTGCTGATCACCAGCAGAACACTGTGATCATCATGGGCCCGGGCCACGGCGGCCCGGCTGGTACCGCTCAGTCCTACCTGGACGGCACCTACACCGAGTACTTCCCGAACATCACCAAGGATGAGGCTGGCCTGCAGAAGTTCTTCCGCCAGTTC…
PK 5	ATGAACGAGATCGCAAGAGCATCAAATCCTCTCACTGGTGAGGAACTGCGTAAGATCGATGCCTGGTGGCGCGCTGCGAACTATCTGAATGTCGGGCAGATCTATCTCTCGGCAAATCCGCTGTTGCGCGACAAGCTAACAGTCGAACACATCAAGCCACGTCTGCTCGGGCACTGGGGCACATCGCCCGGCCTGAACCTCATCTACGCTCACATGAACCGGCTGATCAGGAAATACGACCTCGATACGATCTATATGGCCGGTCCCGGCCATGGCGGCCCGGCCCTAGTAGCCAATGTCTACCTCGAAGGCAGTTATACCGAATTCTACCCCGAGGTGACACAGGACGAGGCCGGCCTTCTCAGGCTCTTCCGTCAATTCTCCACCCCCGGCGGCATT…
PK 6	ATGCCGCGGAAGCTCCAGAACCACCCGCAAGCGAAGGAATCCGTTTCTCCGAGCGGGGTGAGCGAGGAACTGCAGGATATCGCCCGCTATCGCCGCGCCGCCAACTATCTATCGGCCGCCCAGATCTACCTCAAGGATAATTGCCTGCTCGAACGGCCGCTCCTACCGGACGATATCAAAGACCGGCTACTCGGCCACTGGGGCACGGCGCCAGGCATCAACCTCGTCTACGCGCATCTCAACCGGCTAATCCGCGACCACCAGGCCAGTATTCTCCTGATTACCGGCCCGGGTCACGGGGCCGTGGCCAATCTCGCGAATCTCTACCTCGAAGGCACGCTGGCCGAATTCTATCCCGACCTGACCCTTGACCGTGCCGGACTGACGCGCTTCTGTCGC…
PK 7	ATGAACGAGATCGCAAGAGCATCAAATCCTCTCACTGGTGAGGAACTGCGTAAGATCGATGCCTGGTGGCGCGCTGCGAACTATCTGAATGTCGGGCAGATCTATCTCTCGGCAAATCCGCTGTTGCGCGACAAGCTAACAGTCGAACACATCAAGCCACGTCTGCTCGGGCACTGGGGCACATCGCCCGGCCTGAACCTCATCTACGCTCACATGAACCGGCTGATCAGGAAATACGACCTCGATACGATCTATATGGCCGGTCCCGGCCATGGCGGCCCGGCCCTAGTAGCCAATGTCTACCTCGAAGGCAGTTATACCGAATTCTACCCCGAGGTGACACAGGACGAGGCCGGCCTTCTCAGGCTCTTCCGTCAATTCTCCACCCCCGGCGGCATT…
PK 8	ATGATCGAAAATATCAAAAAGCTTTTCCGGGCGGCGAATTATCTGTCAGCCGTTCAGATTTATCTGCAGGATAATTTTTTGTTGAAAGAGTCGCTCAAGAAAGAACATATCAAACCGCGGCTTTTGGGACACTGGGGGAGCGTGCCGGGAATTACTTTTACATACGCTAATCTCGCGTATCTGGTTAAAAAATATAGCGCGAGTATTATGTTTGTTCTCGGACCGGGCCACGGTTATCCGGGCTTGCGTTCTAATTTATTCATAGAGGGCACTTTGGGAGAATACGACGAAAAAGCGAAGCGGGATTACGACGGCATCGCTTATCTGGCGAAAAGTTTCAGCTGGCCCTACGGTTCGCCCAGCCATTCAAATCCGGGAACGCCGGGCGCGATTGTCGAG…
PK 9	ATGACCGTGACCCCCATCAAAACTCAATTCGGTCCCGAAATCGATGTGGGGCAAGTTCGCGAACACAACCGAGAACAGTTAGAGGCGATCGCCCGCTACCGTCGCGCGGCGAATTACCTCGCTGCCGCTCAAATATATCTCAAAGATAACGTACTTTTGCGCGATCCCCTGCAACCGGAACATATTAAAGATCGTTTGTTAGGTCATTGGGGAACGACCCCGGGCATCAACTTGATTTACGCCCATCTCAATCGCCTCATTCGTCGCTACGATGTCAATCTATTTCTGGTCACCGGACCGGGACACGGCGCGCCCGCCAACTTAGCTAACCTGTATCTGGAAGGCTCGTTGCAAGAGTTTTATCCGGAATTGACGTTCGACGCGGCAGGTCTTCACGAC…
PK 10	ATGTATACACTTTCACCGAACGAATCAGAGCAGTTACATGCTTACTGGCGGGCTGCCAATTACCTTTCTGCGGGCCAGATATACTTACACACCAATGCTTTATTGAAGGAGCCGCTGAAATCAGCTCATATCAAGCCCAGGCTATTAGGACATTGGGGAACCTGTCCGGGATTAAACCTTGTTTATACCCACCTCAACAGGCTTATCATTAAGAACAAGGCCTCCGTACTGTTTGTGGCAGGTCCTGGCCACGGGGCGCCTGCTGTACTTTCCCAGCTTTACCTGGAAGGCTCTTATTCAGCCTTCTATCCCCAGGTAACACAGGATGAGGCCGGAATGAACCTGCTTTTCAGACAGTTCTCCACTCCTTATGGTATGCCAAGTCATGTTACTGCCCTT…
PK 11	ATGACCGCACGGCTCGCCGTGCTCGACGATGACGAGGTGGCCGCCCTCGACGCCTGGTGGCGGGCCGACAACTACCTGACCGTCGGGCAGATCTACCTGATGGCCAACCCGCTGCTGCGGGAGCCGCTGACCGCCGAGCACATCAAGCCGCGGCTGCTCGGCCACTGGGGGACCAGTCCGGGGCTGTCGTTCGTCTACGCGCACGCGTCGCGGCTGGTCCGGGAGACCGGGCAGGAGGTGCTCTACCTGGCCGGTCCGGGCCACGGGGGTCCCGCGCTCGTCGCCGCCGGCTACCTCGAGGGGACCTGCACCGAGACCTACCCGGACGTCACCCGCGACACCGAGGGGATGAGGCGGCTGTTCCGCCAGTTCTCCGCACCCGGTGGCATCCCCAGCCAC…
fls	ATGGCGATGATAACTGGAGGGGAACTGGTGGTCCGGACCCTGATTAAAGCTGGCGTAGAACAACTGTTTGGCCTGCATGGCATTCATATTGACACCATTTTTCAGGCTTGCCTGGACCACGACGTCCCAATCATTGATACTCGCCACGAAGCGGCGGCAGGCCACGCTGCGGAAGGTTATGCCCGCGCGGGCGCTAAACTGGGTGTTGCCCTGGTGACCGCTGGCGGTGGCTTTACCAATGCCGTTACGCCGATCGCGAACGCTCGGACCGATCGCACTCCGGTTCTGTTCCTGACCGGTTCTGGTGCTCTTCGTGATGACGAAACCAACACCCTGCAGGCCGGTATTGATCAGGTGGCCATGGCGGCCCCGATCACGAAATGGGCTCATCGTGTTATG…
gals	ATGGCTTCTGTTCACGGTACCACCTACGAACTGCTGCGTCGTCAGGGTATCGACACCGTTTTCGGTAACCCGGGTTCTAACGAACTGCCGTTCCTGAAAGACTTCCCGGAAGACTTCCGTTACATCCTGGCTCTGCAGGAAGCTTGCGTTGTTGGTATCGCTGACGGTTACGCTCAGGCTTCTCGTAAACCGGCTTTCATCAACCTGCACTCTGCTGCTGGTACCGGTAACGCTATGGGTGCTCTGTCTAACGCTCGTACCTCTCACTCTCCGCTGATCGTTACCGCTGGTCAGCAGACCCGTGCTATGATCGGTGTTGAAGCTGGTGAAACCAACGTTGACGCTGCTAACCTGCCGCGTCCGCTGGTTAAATGGTCTTACGAACCGGCTTCTGCTGCT…
PsLrhi	ATGGCTGAATTCCGTATCGCTCAGGACGTTGTTGCTCGTGAAAACGACCGTCGTGCTTCTGCTCTGAAAGAAGACTACGAAGCTCTGGGTGCTAACCTGGCTCGTCGTGGTGTTGACATCGAAGCTGTTACCGCTAAAGTTGAAAAATTCTTCGTTGCTGTTCCGTCTTGGGGTGTTGGTACCGGTGGTACCCGTTTCGCTCGTTTCCCGGGTACCGGTGAACCGCGTGGTATCTTCGACAAACTGGACGACTGCGCTGTTATCCAGCAGCTGACCCGTGCTACCCCGAACGTTTCTCTGCACATCCCGTGGGACAAAGCTGACCCGAAAGAACTGAAAGCTCGTGGTGACGCTCTGGGTCTGGGTTTCGACGCTATGAACTCTAACACCTTCTCTGAC…
